# Supplementary material for: Chromosome-Level Genome Assembly of the Blue Mussel Mytilus chilensis Reveals Molecular Signatures Facing the Marine Environment
Source: Genes (Basel). 2023 Apr 7;14(4):876. doi: 10.3390/genes14040876 (PMC10137854; doi:10.3390/genes14040876)
Supplement: Supplementary file 1 [file genes-14-00876-s001.zip]

Archive with 1 entries (1 files):
- genes-2291516-supplementary.pdf
